# Supplementary material for: Deep Eutectic Solvent Ultrasonic-Assisted Extraction of Polysaccharides from Red Alga Asparagopsis taxiformis: Optimization, Characterization, Mechanism, and Immunological Activity in RAW264.7 Cells
Source: Foods. 2026 Jan 25;15(3):438. doi: 10.3390/foods15030438 (PMC12896575; doi:10.3390/foods15030438)
Supplement: Supplementary file 1 [file foods-15-00438-s001.zip]

Archive with 1 entries (1 files):
- foods-4062910-supplementary.pdf
